# Supplementary material for: A One-Step Approach for a Durable and Highly Hydrophobic Coating for Flax Fabrics for Self-Cleaning Application
Source: Molecules. 2024 Feb 13;29(4):829. doi: 10.3390/molecules29040829 (PMC10891639; doi:10.3390/molecules29040829)
Supplement: Supplementary file 1 [file molecules-29-00829-s001.zip]

Archive with 1 entries (1 files):
- molecules-2814246-supplementary.pdf
